# Supplementary material for: Epiclomal: Probabilistic clustering of sparse single-cell DNA methylation data
Source: PLoS Comput Biol. 2020 Sep 23;16(9):e1008270. doi: 10.1371/journal.pcbi.1008270 (PMC7546467; doi:10.1371/journal.pcbi.1008270)
Supplement: S2 Table — (XLSX) [file pcbi.1008270.s004.xlsx]

## Sheet: Sheet1
The regions that are differentially methylated between clones 1 and 2/3/4 are highlighted in yellow.
The regions that are differentially methylated between clones 1/2 and 3/4 are highlighted in blue.
The regions that are differentially methylated between clones 3 and 4 are highlighted in pink.
#hg19.knownGene.name	hg19.knownGene.chrom	hg19.knownGene.strand	hg19.knownGene.txStart	hg19.knownGene.txEnd	hg19.knownGene.cdsStart	hg19.knownGene.cdsEnd	hg19.knownGene.exonCount	hg19.kgXref.kgID	hg19.kgXref.spDisplayID	hg19.kgXref.geneSymbol	hg19.kgXref.refseq	hg19.kgXref.description
uc001bbv.1	chr1	-	19609056	19615280	19609224	19615203	7	uc001bbv.1	ARK73_HUMAN	AKR7A3	NM_012067	Homo sapiens aldo-keto reductase family 7, member A3 (aflatoxin aldehyde reductase) (AKR7A3), mRNA.
uc001fup.2	chr1	-	159896828	159902259	159897134	159898615	9	uc001fup.2	Q6XYD8_HUMAN	IGSF9		Homo sapiens immunoglobulin superfamily, member 9 (IGSF9), transcript variant 2, mRNA.
uc001fuq.2	chr1	-	159896828	159915386	159897134	159913244	21	uc001fuq.2	TUTLA_HUMAN	IGSF9	NM_020789	Homo sapiens immunoglobulin superfamily, member 9 (IGSF9), transcript variant 2, mRNA.
uc001fur.2	chr1	-	159896828	159915386	159897134	159913244	21	uc001fur.2	TUTLA_HUMAN	IGSF9	NM_001135050	Homo sapiens immunoglobulin superfamily, member 9 (IGSF9), transcript variant 1, mRNA.
uc001gqc.2	chr1	-	183217371	183387634	183221775	183387402	11	uc001gqc.2	NMNA2_HUMAN	NMNAT2	NM_015039	Homo sapiens nicotinamide nucleotide adenylyltransferase 2 (NMNAT2), transcript variant 1, mRNA.
uc009xaj.3	chr1	+	203003611	203047864	203003611	203045518	35	uc009xaj.3	B1N949_HUMAN	PPFIA4		Homo sapiens protein tyrosine phosphatase, receptor type, f polypeptide (PTPRF), interacting protein (liprin), alpha 4 (PPFIA4), mRNA.
uc010pqf.2	chr1	+	203014495	203047864	203014989	203045518	24	uc010pqf.2	J3KQI5_HUMAN	PPFIA4	NM_015053	Homo sapiens protein tyrosine phosphatase, receptor type, f polypeptide (PTPRF), interacting protein (liprin), alpha 4 (PPFIA4), mRNA.
uc001gyz.3	chr1	+	203020310	203047864	203020903	203045518	17	uc001gyz.3	LIPA4_HUMAN	PPFIA4	NM_015053	Homo sapiens protein tyrosine phosphatase, receptor type, f polypeptide (PTPRF), interacting protein (liprin), alpha 4 (PPFIA4), mRNA.
uc001gza.3	chr1	+	203020310	203047864	203020903	203045518	16	uc001gza.3	O75335-2	PPFIA4	NM_015053	Homo sapiens protein tyrosine phosphatase, receptor type, f polypeptide (PTPRF), interacting protein (liprin), alpha 4 (PPFIA4), mRNA.
uc001gzb.1	chr1	+	203025911	203047863	203028331	203044893	10	uc001gzb.1	B3KN22_HUMAN	PPFIA4		Homo sapiens protein tyrosine phosphatase, receptor type, f polypeptide (PTPRF), interacting protein (liprin), alpha 4 (PPFIA4), mRNA.
uc001gzc.1	chr1	+	203032086	203047863	203032973	203044893	5	uc001gzc.1	B3KW88_HUMAN	PPFIA4		Homo sapiens protein tyrosine phosphatase, receptor type, f polypeptide (PTPRF), interacting protein (liprin), alpha 4 (PPFIA4), mRNA.
uc001hos.1	chr1	+	224804178	224928249	224804876	224927058	6	uc001hos.1	CNIH3_HUMAN	CNIH3	NM_152495	Homo sapiens cornichon homolog 3 (Drosophila) (CNIH3), mRNA.
uc002ttm.4	chr2	-	133402336	133427780	133403617	133427680	4	uc002ttm.4	Q8N2G4-3	LYPD1	NM_001077427	Homo sapiens LY6/PLAUR domain containing 1 (LYPD1), transcript variant 1, mRNA.
uc002ttn.3	chr2	-	133402336	133428481	133403617	133427505	3	uc002ttn.3	LYPD1_HUMAN	LYPD1	NM_144586	Homo sapiens LY6/PLAUR domain containing 1 (LYPD1), transcript variant 1, mRNA.
uc002tto.3	chr2	-	133402336	133429070	133403617	133426006	3	uc002tto.3	LYPD1_HUMAN	LYPD1	NM_001077427	Homo sapiens LY6/PLAUR domain containing 1 (LYPD1), transcript variant 2, mRNA.
uc002vcl.2	chr2	-	208686011	208890284	208693042	208866363	8	uc002vcl.2	PKHM3_HUMAN	PLEKHM3	NM_001080475	Homo sapiens pleckstrin homology domain containing, family M, member 3 (PLEKHM3), mRNA.
uc002vcm.2	chr2	-	208764764	208890284	208766006	208866363	8	uc002vcm.2	C9J119_HUMAN	PLEKHM3		Homo sapiens pleckstrin homology domain containing, family M, member 3 (PLEKHM3), mRNA.
uc003brc.3	chr3	-	8792094	8811300	8794662	8809873	4	uc003brc.3	OXYR_HUMAN	OXTR	NM_000916	Homo sapiens oxytocin receptor (OXTR), mRNA.
uc003eqa.4	chr3	-	133651539	133748920	133653556	133748646	14	uc003eqa.4	SO2A1_HUMAN	SLCO2A1	NM_005630	Homo sapiens solute carrier organic anion transporter family, member 2A1 (SLCO2A1), mRNA.
uc011blv.2	chr3	-	133661155	133748920	133661444	133748646	7	uc011blv.2	SO2A1_HUMAN	SLCO2A1		Homo sapiens solute carrier organic anion transporter family, member 2A1 (SLCO2A1), mRNA.
uc010htw.1	chr3	-	133669795	133748920	133669979	133673930	7	uc010htw.1		SLCO2A1		Homo sapiens solute carrier organic anion transporter family, member 2A1 (SLCO2A1), mRNA.
uc003erf.4	chr3	+	136537860	136574734	136573302	136574541	2	uc003erf.4	S35G2_HUMAN	SLC35G2	NM_001097600	Homo sapiens solute carrier family 35, member G2 (SLC35G2), transcript variant 3, mRNA.
uc003erg.4	chr3	+	136537860	136574734	136573302	136574541	2	uc003erg.4	S35G2_HUMAN	SLC35G2	NM_025246	Homo sapiens solute carrier family 35, member G2 (SLC35G2), transcript variant 1, mRNA.
uc010hub.3	chr3	+	136537860	136574734	136573302	136574541	2	uc010hub.3	S35G2_HUMAN	SLC35G2	NM_001097599	Homo sapiens solute carrier family 35, member G2 (SLC35G2), transcript variant 2, mRNA.
uc003etm.2	chr3	+	139654026	140275897	139654216	140275507	11	uc003etm.2	CSTN2_HUMAN	CLSTN2	NM_022131	Homo sapiens calsyntenin 2 (CLSTN2), mRNA.
uc003etn.3	chr3	+	139654026	140286919	139654216	140285095	17	uc003etn.3	CSTN2_HUMAN	CLSTN2	NM_022131	Homo sapiens calsyntenin 2 (CLSTN2), mRNA.
uc003jcx.4	chr5	-	1798498	1799956	1798737	1799049	2	uc003jcx.4	RM36_HUMAN	MRPL36	NM_032479	Homo sapiens mitochondrial ribosomal protein L36 (MRPL36), nuclear gene encoding mitochondrial protein, mRNA.
uc003jcy.3	chr5	+	1801495	1816167	1801531	1816030	4	uc003jcy.3	NDUS6_HUMAN	NDUFS6	NM_004553	Homo sapiens NADH dehydrogenase (ubiquinone) Fe-S protein 6, 13kDa (NADH-coenzyme Q reductase) (NDUFS6), nuclear gene encoding mitochondrial protein, mRNA.
uc003jcx.4	chr5	-	1798498	1799956	1798737	1799049	2	uc003jcx.4	RM36_HUMAN	MRPL36	NM_032479	Homo sapiens mitochondrial ribosomal protein L36 (MRPL36), nuclear gene encoding mitochondrial protein, mRNA.
uc003jcy.3	chr5	+	1801495	1816167	1801531	1816030	4	uc003jcy.3	NDUS6_HUMAN	NDUFS6	NM_004553	Homo sapiens NADH dehydrogenase (ubiquinone) Fe-S protein 6, 13kDa (NADH-coenzyme Q reductase) (NDUFS6), nuclear gene encoding mitochondrial protein, mRNA.
uc021ykn.1	chr6	-	1624034	2176225	1624403	2176177	11	uc021ykn.1	E9PI88_HUMAN	GMDS	NM_001253846	Homo sapiens GDP-mannose 4,6-dehydratase (GMDS), transcript variant 2, mRNA.
uc003mtq.3	chr6	-	1624034	2245868	1624403	2245656	11	uc003mtq.3	GMDS_HUMAN	GMDS	NM_001500	Homo sapiens GDP-mannose 4,6-dehydratase (GMDS), transcript variant 1, mRNA.
uc021ykx.1	chr6	-	5998232	6004302	5998232	5998232	3	uc021ykx.1		NRN1		Homo sapiens neuritin 1 (NRN1), mRNA.
uc003mwu.3	chr6	-	5998232	6007633	5999208	6006982	3	uc003mwu.3	NRN1_HUMAN	NRN1	NM_016588	Homo sapiens neuritin 1 (NRN1), mRNA.
uc003neo.1	chr6	-	24804512	24911195	24806600	24876019	23	uc003neo.1	FA65B_HUMAN	FAM65B	NM_014722	Homo sapiens family with sequence similarity 65, member B (FAM65B), transcript variant 1, mRNA.
uc011djs.1	chr6	-	24804512	24936188	24806600	24936126	22	uc011djs.1	F5GX51_HUMAN	FAM65B	NM_015864	Homo sapiens family with sequence similarity 65, member B (FAM65B), transcript variant 1, mRNA.
uc011dju.2	chr6	-	24840350	25042398	24840931	25042154	14	uc011dju.2	B7Z6U4_HUMAN	FAM65B	NM_015864	Homo sapiens family with sequence similarity 65, member B (FAM65B), transcript variant 2, mRNA.
uc011dzd.3	chr6	-	84262604	84418520	84265871	84371315	28	uc011dzd.3	B7Z2N2_HUMAN	SNAP91	NM_001256718	Homo sapiens synaptosomal-associated protein, 91kDa (SNAP91), transcript variant 7, mRNA.
uc003pka.3	chr6	-	84262604	84418847	84265871	84417646	29	uc003pka.3	AP180_HUMAN	SNAP91	NM_001242792	Homo sapiens synaptosomal-associated protein, 91kDa (SNAP91), transcript variant 3, mRNA.
uc003pkb.3	chr6	-	84262604	84419127	84265871	84388521	30	uc003pkb.3	E5RI02_HUMAN	SNAP91	NM_001256717	Homo sapiens synaptosomal-associated protein, 91kDa (SNAP91), transcript variant 6, mRNA.
uc011dze.2	chr6	-	84262604	84419127	84265871	84417646	29	uc011dze.2	AP180_HUMAN	SNAP91	NM_014841	Homo sapiens synaptosomal-associated protein, 91kDa (SNAP91), transcript variant 1, mRNA.
uc003pkc.3	chr6	-	84262604	84419127	84265871	84417646	28	uc003pkc.3	E5RI02_HUMAN	SNAP91	NM_001242793	Homo sapiens synaptosomal-associated protein, 91kDa (SNAP91), transcript variant 4, mRNA.
uc003pkd.3	chr6	-	84262604	84419127	84265871	84417646	20	uc003pkd.3	O60641-3	SNAP91	NM_001242794	Homo sapiens synaptosomal-associated protein, 91kDa (SNAP91), transcript variant 5, mRNA.
uc021zcf.1	chr6	-	84265861	84417676	84265871	84417646	28	uc021zcf.1	AP180_HUMAN	SNAP91	NM_014841	Homo sapiens synaptosomal-associated protein, 91kDa (SNAP91), transcript variant 3, mRNA.
	chr6		100914946	100915245
uc003pqw.3	chr6	-	105544698	105584221	105548963	105581452	8	uc003pqw.3	POPD1_HUMAN	BVES	NM_147147	Homo sapiens blood vessel epicardial substance (BVES), transcript variant B, mRNA.
uc003pqx.3	chr6	-	105544698	105584543	105548963	105581452	8	uc003pqx.3	POPD1_HUMAN	BVES	NM_007073	Homo sapiens blood vessel epicardial substance (BVES), transcript variant A, mRNA.
uc003pqy.3	chr6	-	105544698	105585049	105548963	105581452	8	uc003pqy.3	POPD1_HUMAN	BVES	NM_001199563	Homo sapiens blood vessel epicardial substance (BVES), transcript variant C, mRNA.
uc003pqz.3	chr6	+	105585561	105617819	105585755	105614567	4	uc003pqz.3	BVAS1_HUMAN	BVES-AS1	NR_037157	Homo sapiens BVES antisense RNA 1 (BVES-AS1), non-coding RNA.
uc003pqw.3	chr6	-	105544698	105584221	105548963	105581452	8	uc003pqw.3	POPD1_HUMAN	BVES	NM_147147	Homo sapiens blood vessel epicardial substance (BVES), transcript variant B, mRNA.
uc003pqx.3	chr6	-	105544698	105584543	105548963	105581452	8	uc003pqx.3	POPD1_HUMAN	BVES	NM_007073	Homo sapiens blood vessel epicardial substance (BVES), transcript variant A, mRNA.
uc003pqy.3	chr6	-	105544698	105585049	105548963	105581452	8	uc003pqy.3	POPD1_HUMAN	BVES	NM_001199563	Homo sapiens blood vessel epicardial substance (BVES), transcript variant C, mRNA.
uc003pqz.3	chr6	+	105585561	105617819	105585755	105614567	4	uc003pqz.3	BVAS1_HUMAN	BVES-AS1	NR_037157	Homo sapiens BVES antisense RNA 1 (BVES-AS1), non-coding RNA.
uc003wmb.3	chr7	+	155250823	155257526	155251072	155255382	2	uc003wmb.3	HME2_HUMAN	EN2	NM_001427	Homo sapiens engrailed homeobox 2 (EN2), mRNA.
uc003wmb.3	chr7	+	155250823	155257526	155251072	155255382	2	uc003wmb.3	HME2_HUMAN	EN2	NM_001427	Homo sapiens engrailed homeobox 2 (EN2), mRNA.
	chr8		142215691	142216299
uc003yxb.3	chr8	-	143845755	143859640	143846022	143857375	5	uc003yxb.3	LYNX1_HUMAN	LYNX1	NM_023946	Homo sapiens Ly6/neurotoxin 1 (LYNX1), transcript variant 1, mRNA.
uc003yxc.1	chr8	-	143852614	143858437	143856584	143857375	4	uc003yxc.1	Q9BZG9-2	LYNX1	NM_177476	Homo sapiens Ly6/neurotoxin 1 (LYNX1), transcript variant 4, mRNA.
uc003yxd.1	chr8	-	143852614	143858744	143856584	143857375	4	uc003yxd.1	Q9BZG9-2	LYNX1	NM_177477	Homo sapiens Ly6/neurotoxin 1 (LYNX1), transcript variant 5, mRNA.
uc003yxe.1	chr8	-	143852614	143859640	143856584	143857375	4	uc003yxe.1	Q9BZG9-2	LYNX1	NM_177457	Homo sapiens Ly6/neurotoxin 1 (LYNX1), transcript variant 3, mRNA.
uc003zpi.1	chr9	+	21802634	22029593	21802747	22029516	5	uc003zpi.1	F2Z2F3_HUMAN	MTAP	NM_002451	Homo sapiens methylthioadenosine phosphorylase (MTAP), mRNA.
uc010mlh.3	chr9	-	36214438	36258496	36217361	36249352	12	uc010mlh.3	GLCNE_HUMAN	GNE	NM_005476	Homo sapiens glucosamine (UDP-N-acetyl)-2-epimerase/N-acetylmannosamine kinase (GNE), transcript variant 2, mRNA.
uc010mlg.3	chr9	-	36214438	36258496	36217361	36249352	11	uc010mlg.3	Q9Y223-4	GNE	NM_001190383	Homo sapiens glucosamine (UDP-N-acetyl)-2-epimerase/N-acetylmannosamine kinase (GNE), transcript variant 4, mRNA.
uc011lpl.2	chr9	-	36214438	36258496	36217361	36246466	10	uc011lpl.2	Q9Y223-5	GNE	NM_001190384	Homo sapiens glucosamine (UDP-N-acetyl)-2-epimerase/N-acetylmannosamine kinase (GNE), transcript variant 5, mRNA.
uc010mli.3	chr9	-	36214438	36277053	36217361	36276941	12	uc010mli.3	Q9Y223-2	GNE	NM_001128227	Homo sapiens glucosamine (UDP-N-acetyl)-2-epimerase/N-acetylmannosamine kinase (GNE), transcript variant 1, mRNA.
uc010mlj.3	chr9	-	36214438	36277053	36217361	36277039	11	uc010mlj.3	K4DID8_HUMAN	GNE	NM_001190388	Homo sapiens glucosamine (UDP-N-acetyl)-2-epimerase/N-acetylmannosamine kinase (GNE), transcript variant 3, mRNA.
uc003zzo.1	chr9	-	36838530	37034476	36840556	37034028	10	uc003zzo.1	PAX5_HUMAN	PAX5	NM_016734	Homo sapiens paired box 5 (PAX5), mRNA.
uc011lpw.1	chr9	-	36838530	37034476	36840556	37034028	8	uc011lpw.1	C0KTF6_HUMAN	PAX5	NM_016734	Homo sapiens paired box 5 (PAX5), mRNA.
uc011lpx.1	chr9	-	36838530	37034476	36840556	37034028	8	uc011lpx.1	C0KTF9_HUMAN	PAX5		Homo sapiens paired box 5 (PAX5), mRNA.
uc011lpy.1	chr9	-	36838530	37034476	36840556	37015079	7	uc011lpy.1	E7ES87_HUMAN	PAX5		Homo sapiens paired box 5 (PAX5), mRNA.
uc010mls.1	chr9	-	36838530	37034476	36840525	37034028	7	uc010mls.1	E7ERW5_HUMAN	PAX5		Homo sapiens paired box 5 (PAX5), mRNA.
uc011lpz.1	chr9	-	36838530	37034476	36840556	37034028	9	uc011lpz.1	C0KTF7_HUMAN	PAX5	NM_016734	Homo sapiens paired box 5 (PAX5), mRNA.
uc011lqa.1	chr9	-	36838530	37034476	36840556	37015079	9	uc011lqa.1	PAX5_HUMAN	PAX5		Homo sapiens paired box 5 (PAX5), mRNA.
uc010mlq.1	chr9	-	36838530	37034476	36838530	36838530	9	uc010mlq.1		PAX5		Homo sapiens paired box 5 (PAX5), mRNA.
uc011lqb.1	chr9	-	36838530	37034476	36838530	36838530	10	uc011lqb.1		PAX5		Homo sapiens paired box 5 (PAX5), mRNA.
uc010mlo.1	chr9	-	36838530	37034476	36840556	37034028	9	uc010mlo.1	Q02548-6	PAX5	NM_016734	Homo sapiens paired box 5 (PAX5), mRNA.
uc010mlp.1	chr9	-	36838530	37034476	36840556	37034028	9	uc010mlp.1	Q02548-2	PAX5	NM_016734	Homo sapiens paired box 5 (PAX5), mRNA.
uc011lqc.1	chr9	-	36838530	37034476	36840556	37034028	8	uc011lqc.1	C0KTF8_HUMAN	PAX5	NM_016734	Homo sapiens paired box 5 (PAX5), mRNA.
uc010mlr.1	chr9	-	36838530	37034476	36840525	37034028	8	uc010mlr.1	E7EQT0_HUMAN	PAX5		Homo sapiens paired box 5 (PAX5), mRNA.
uc010mnh.1	chr9	-	66513679	66553531	66513679	66513679	6	uc010mnh.1		AK309896		Homo sapiens cDNA FLJ20444 fis, clone KAT05128.
uc004aef.3	chr9	-	66523813	66553911	66523813	66523813	3	uc004aef.3		AK000451		Homo sapiens cDNA FLJ20444 fis, clone KAT05128.
uc004aeg.5	chr9	+	66553275	66555595	66553433	66554548	3	uc004aeg.5	U633B_HUMAN	BC000869		RecName: Full=Putative UPF0633 protein ENSP00000303136;
uc022bnx.1	chr9	+	130965662	131002058	130965749	131002058	13	uc022bnx.1	Q05193-5	DNM1		Homo sapiens dynamin 1 (DNM1), transcript variant 1, mRNA.
uc022bny.1	chr9	+	130965662	131015416	130965749	131015401	22	uc022bny.1	Q05193-3	DNM1	NM_001005336	Homo sapiens dynamin 1 (DNM1), transcript variant 2, mRNA.
uc022bnz.1	chr9	+	130965662	131017527	130965749	131004542	22	uc022bnz.1	Q05193-3	DNM1	NM_001005336	Homo sapiens dynamin 1 (DNM1), transcript variant 2, mRNA.
uc022boa.1	chr9	+	130965662	131017527	130965749	131004542	21	uc022boa.1	DYN1_HUMAN	DNM1	NM_004408	Homo sapiens dynamin 1 (DNM1), transcript variant 1, mRNA.
uc022bob.1	chr9	+	130965662	131017527	130965749	131016993	22	uc022bob.1	DYN1_HUMAN	DNM1	NM_004408	Homo sapiens dynamin 1 (DNM1), transcript variant 1, mRNA.
uc022bny.1	chr9	+	130965662	131015416	130965749	131015401	22	uc022bny.1	Q05193-3	DNM1	NM_001005336	Homo sapiens dynamin 1 (DNM1), transcript variant 2, mRNA.
uc022bnz.1	chr9	+	130965662	131017527	130965749	131004542	22	uc022bnz.1	Q05193-3	DNM1	NM_001005336	Homo sapiens dynamin 1 (DNM1), transcript variant 2, mRNA.
uc022boa.1	chr9	+	130965662	131017527	130965749	131004542	21	uc022boa.1	DYN1_HUMAN	DNM1	NM_004408	Homo sapiens dynamin 1 (DNM1), transcript variant 1, mRNA.
uc022bob.1	chr9	+	130965662	131017527	130965749	131016993	22	uc022bob.1	DYN1_HUMAN	DNM1	NM_004408	Homo sapiens dynamin 1 (DNM1), transcript variant 1, mRNA.
uc004bub.1	chr9	+	131004503	131013523	131010837	131013223	6	uc004bub.1	B3KU80_HUMAN	DNM1		Homo sapiens dynamin 1 (DNM1), transcript variant 1, mRNA.
uc004buc.1	chr9	+	131004503	131017527	131004552	131015401	9	uc004buc.1	B3KU80_HUMAN	DNM1	NM_001005336	Homo sapiens dynamin 1 (DNM1), transcript variant 2, mRNA.
uc004cln.3	chr9	+	140033608	140063214	140033938	140062294	21	uc004cln.3	Q5VSF5_HUMAN	GRIN1	NM_001185090	Homo sapiens glutamate receptor, ionotropic, N-methyl D-aspartate 1 (GRIN1), transcript variant NR1-4, mRNA.
uc004clo.3	chr9	+	140033608	140063214	140033938	140062294	20	uc004clo.3	Q5VSF4_HUMAN	GRIN1	NM_001185091	Homo sapiens glutamate receptor, ionotropic, N-methyl D-aspartate 1 (GRIN1), transcript variant 5, mRNA.
uc004clk.3	chr9	+	140033608	140063214	140033938	140061979	20	uc004clk.3	NMDZ1_HUMAN	GRIN1	NM_007327	Homo sapiens glutamate receptor, ionotropic, N-methyl D-aspartate 1 (GRIN1), transcript variant NR1-3, mRNA.
uc004clm.3	chr9	+	140033608	140063214	140033938	140062294	19	uc004clm.3	Q05586-2	GRIN1	NM_000832	Homo sapiens glutamate receptor, ionotropic, N-methyl D-aspartate 1 (GRIN1), transcript variant NR1-1, mRNA.
uc004cll.3	chr9	+	140033608	140063214	140033938	140061979	19	uc004cll.3	Q05586-3	GRIN1	NM_021569	Homo sapiens glutamate receptor, ionotropic, N-methyl D-aspartate 1 (GRIN1), transcript variant NR1-2, mRNA.
uc004clp.2	chr9	-	140063211	140064491	140063305	140064395	2	uc004clp.2	LRC26_HUMAN	LRRC26	NM_001013653	Homo sapiens leucine rich repeat containing 26 (LRRC26), mRNA.
uc022bqc.1	chr9	-	140063637	140063722	140063637	140063637	1	uc022bqc.1		MIR3621	NR_037416	Homo sapiens microRNA 3621 (MIR3621), microRNA.
uc004cln.3	chr9	+	140033608	140063214	140033938	140062294	21	uc004cln.3	Q5VSF5_HUMAN	GRIN1	NM_001185090	Homo sapiens glutamate receptor, ionotropic, N-methyl D-aspartate 1 (GRIN1), transcript variant NR1-4, mRNA.
uc004clo.3	chr9	+	140033608	140063214	140033938	140062294	20	uc004clo.3	Q5VSF4_HUMAN	GRIN1	NM_001185091	Homo sapiens glutamate receptor, ionotropic, N-methyl D-aspartate 1 (GRIN1), transcript variant 5, mRNA.
uc004clk.3	chr9	+	140033608	140063214	140033938	140061979	20	uc004clk.3	NMDZ1_HUMAN	GRIN1	NM_007327	Homo sapiens glutamate receptor, ionotropic, N-methyl D-aspartate 1 (GRIN1), transcript variant NR1-3, mRNA.
uc004clm.3	chr9	+	140033608	140063214	140033938	140062294	19	uc004clm.3	Q05586-2	GRIN1	NM_000832	Homo sapiens glutamate receptor, ionotropic, N-methyl D-aspartate 1 (GRIN1), transcript variant NR1-1, mRNA.
uc004cll.3	chr9	+	140033608	140063214	140033938	140061979	19	uc004cll.3	Q05586-3	GRIN1	NM_021569	Homo sapiens glutamate receptor, ionotropic, N-methyl D-aspartate 1 (GRIN1), transcript variant NR1-2, mRNA.
uc004clp.2	chr9	-	140063211	140064491	140063305	140064395	2	uc004clp.2	LRC26_HUMAN	LRRC26	NM_001013653	Homo sapiens leucine rich repeat containing 26 (LRRC26), mRNA.
uc022bqc.1	chr9	-	140063637	140063722	140063637	140063637	1	uc022bqc.1		MIR3621	NR_037416	Homo sapiens microRNA 3621 (MIR3621), microRNA.
uc021pxw.1	chr10	-	108333420	108924466	108337305	108924284	27	uc021pxw.1	E6Y3G0_HUMAN	SORCS1	NM_001206572	Homo sapiens sortilin-related VPS10 domain containing receptor 1 (SORCS1), transcript variant 6, mRNA.
uc001kyl.3	chr10	-	108333420	108924466	108336978	108924284	27	uc001kyl.3	Q8WY21-2	SORCS1	NM_001013031	Homo sapiens sortilin-related VPS10 domain containing receptor 1 (SORCS1), transcript variant 2, mRNA.
uc009xxs.3	chr10	-	108333420	108924466	108337021	108924284	26	uc009xxs.3	A8K182_HUMAN	SORCS1	NM_001206570	Homo sapiens sortilin-related VPS10 domain containing receptor 1 (SORCS1), transcript variant 4, mRNA.
uc001kym.3	chr10	-	108333420	108924466	108337177	108924284	26	uc001kym.3	SORC1_HUMAN	SORCS1	NM_052918	Homo sapiens sortilin-related VPS10 domain containing receptor 1 (SORCS1), transcript variant 1, mRNA.
uc001kyn.2	chr10	-	108338420	108924466	108338840	108924284	26	uc001kyn.2	Q8WY21-3	SORCS1	NM_001206569	Homo sapiens sortilin-related VPS10 domain containing receptor 1 (SORCS1), transcript variant 3, mRNA.
uc001kyo.3	chr10	-	108338420	108924466	108339017	108924284	25	uc001kyo.3	Q8WY21-4	SORCS1	NM_001206571	Homo sapiens sortilin-related VPS10 domain containing receptor 1 (SORCS1), transcript variant 5, mRNA.
uc001lki.2	chr10	-	131633495	131762091	131636192	131762032	16	uc001lki.2	Q9H4W6-2	EBF3	NM_001005463	Homo sapiens early B-cell factor 3 (EBF3), mRNA.
uc021qav.2	chr10	-	131633495	131762091	131636192	131762032	16	uc021qav.2	COE3_HUMAN	EBF3	NM_001005463	Homo sapiens early B-cell factor 3 (EBF3), mRNA.
uc010qur.2	chr10	-	131760204	131762091	131761591	131762032	2	uc010qur.2		EBF3		Homo sapiens early B-cell factor 3 (EBF3), mRNA.
uc001lwn.3	chr11	+	2466220	2870340	2466328	2869233	16	uc001lwn.3	KCNQ1_HUMAN	KCNQ1	NM_000218	Homo sapiens potassium voltage-gated channel, KQT-like subfamily, member 1 (KCNQ1), transcript variant 1, mRNA.
uc001lwo.4	chr11	+	2482665	2870340	2482939	2869233	16	uc001lwo.4	Q14D14_HUMAN	KCNQ1	NM_000218	Homo sapiens potassium voltage-gated channel, KQT-like subfamily, member 1 (KCNQ1), transcript variant 2, non-coding RNA.
uc001mpb.4	chr11	-	18749474	18814268	18750480	18793505	15	uc001mpb.4	P54829-2	PTPN5	NM_001039970	Homo sapiens protein tyrosine phosphatase, non-receptor type 5 (striatum-enriched) (PTPN5), transcript variant 4, mRNA.
uc001mpd.4	chr11	-	18749474	18814268	18750480	18793505	15	uc001mpd.4	PTN5_HUMAN	PTPN5	NM_006906	Homo sapiens protein tyrosine phosphatase, non-receptor type 5 (striatum-enriched) (PTPN5), transcript variant 4, mRNA.
uc001mpe.4	chr11	-	18749474	18814268	18750480	18793505	15	uc001mpe.4	P54829-2	PTPN5	NM_001278236	Homo sapiens protein tyrosine phosphatase, non-receptor type 5 (striatum-enriched) (PTPN5), transcript variant 4, mRNA.
uc001mpc.4	chr11	-	18749474	18814268	18750480	18793505	15	uc001mpc.4	PTN5_HUMAN	PTPN5	NM_032781	Homo sapiens protein tyrosine phosphatase, non-receptor type 5 (striatum-enriched) (PTPN5), transcript variant 4, mRNA.
uc010rdj.3	chr11	-	18749474	18814268	18750480	18787378	14	uc010rdj.3	P54829-2	PTPN5	NM_001278239	Homo sapiens protein tyrosine phosphatase, non-receptor type 5 (striatum-enriched) (PTPN5), transcript variant 4, mRNA.
uc001mpf.4	chr11	-	18749474	18814268	18750480	18787378	14	uc001mpf.4	PTN5_HUMAN	PTPN5	NM_001278238	Homo sapiens protein tyrosine phosphatase, non-receptor type 5 (striatum-enriched) (PTPN5), transcript variant 4, mRNA.
uc010rdk.3	chr11	-	18749474	18814268	18750480	18765678	14	uc010rdk.3	PTN5_HUMAN	PTPN5	NM_001278238	Homo sapiens protein tyrosine phosphatase, non-receptor type 5 (striatum-enriched) (PTPN5), transcript variant 4, mRNA.
uc010rlp.2	chr11	+	61717355	61726386	61722606	61725977	6	uc010rlp.2	B7Z3G2_HUMAN	BEST1	NM_004183	Homo sapiens bestrophin 1 (BEST1), transcript variant 1, mRNA.
uc001nsq.3	chr11	+	61717355	61726386	61723260	61725977	5	uc001nsq.3	B7Z3G2_HUMAN	BEST1	NM_004183	Homo sapiens bestrophin 1 (BEST1), transcript variant 1, mRNA.
uc010rlq.1	chr11	+	61717355	61730365	61722606	61729731	9	uc010rlq.1	B7Z336_HUMAN	BEST1		Homo sapiens bestrophin 1 (BEST1), transcript variant 1, mRNA.
uc010rlr.1	chr11	+	61717355	61730365	61719278	61729825	7	uc010rlr.1	B7Z375_HUMAN	BEST1		Homo sapiens bestrophin 1 (BEST1), transcript variant 1, mRNA.
uc010rls.1	chr11	+	61717355	61731066	61729742	61730621	5	uc010rls.1	G8JLA7_HUMAN	BEST1		Homo sapiens bestrophin 1 (BEST1), transcript variant 2, mRNA.
uc001nsr.2	chr11	+	61717355	61731066	61722606	61730621	9	uc001nsr.2	O76090-3	BEST1	NM_001139443	Homo sapiens bestrophin 1 (BEST1), transcript variant 2, mRNA.
uc001nss.3	chr11	+	61717355	61731935	61719278	61731594	11	uc001nss.3	BEST1_HUMAN	BEST1	NM_004183	Homo sapiens bestrophin 1 (BEST1), transcript variant 1, mRNA.
uc009ynt.3	chr11	+	61717355	61731935	61717355	61717355	11	uc009ynt.3		BEST1		Homo sapiens bestrophin 1 (BEST1), transcript variant 1, mRNA.
uc010rlt.2	chr11	+	61717355	61731935	61722606	61731594	10	uc010rlt.2	BEST1_HUMAN	BEST1	NM_004183	Homo sapiens bestrophin 1 (BEST1), transcript variant 1, mRNA.
uc001nst.3	chr11	+	61717355	61731935	61722606	61731594	9	uc001nst.3	O76090-4	BEST1	NM_004183	Homo sapiens bestrophin 1 (BEST1), transcript variant 1, mRNA.
uc010rlu.1	chr11	+	61722578	61730365	61723260	61729731	9	uc010rlu.1	B7Z1N8_HUMAN	BEST1		Homo sapiens bestrophin 1 (BEST1), transcript variant 1, mRNA.
uc010rlv.2	chr11	+	61722703	61731935	61723260	61731594	9	uc010rlv.2	BEST1_HUMAN	BEST1	NM_004183	Homo sapiens bestrophin 1 (BEST1), transcript variant 1, mRNA.
uc001nut.4	chr11	-	62457733	62477091	62457838	62474667	12	uc001nut.4	J3KQ12_HUMAN	BSCL2	NM_001122955	Homo sapiens Berardinelli-Seip congenital lipodystrophy 2 (seipin) (BSCL2), transcript variant 5, non-coding RNA.
uc009yod.3	chr11	-	62457733	62477091	62457838	62474667	12	uc009yod.3	G3XAE4_HUMAN	BSCL2	NM_032667	Homo sapiens Berardinelli-Seip congenital lipodystrophy 2 (seipin) (BSCL2), transcript variant 4, non-coding RNA.
uc001nuu.2	chr11	-	62457733	62494857	62457733	62457733	24	uc001nuu.2		HNRNPUL2-BSCL2	NM_001079559	Homo sapiens HNRNPUL2-BSCL2 readthrough (HNRNPUL2-BSCL2), non-coding RNA.
uc009yrj.3	chr11	+	66384052	66412103	66407182	66411603	3	uc009yrj.3	RBM4_HUMAN	RBM14-RBM4	NM_002896	Homo sapiens RBM14-RBM4 readthrough (RBM14-RBM4), transcript variant 1, mRNA.
uc009yrk.3	chr11	+	66384052	66413944	66384191	66411603	3	uc009yrk.3	B0LM41_HUMAN	RBM14-RBM4	NM_001198845	Homo sapiens RBM14-RBM4 readthrough (RBM14-RBM4), transcript variant 1, mRNA.
uc021qmb.1	chr11	+	66384052	66413944	66384191	66413517	2	uc021qmb.1	D6RGD8_HUMAN	RBM14-RBM4	NM_001198846	Homo sapiens RBM14-RBM4 readthrough (RBM14-RBM4), transcript variant 2, mRNA.
uc001oiw.2	chr11	+	66406087	66413944	66407182	66411603	4	uc001oiw.2	RBM4_HUMAN	RBM4	NM_002896	Homo sapiens RNA binding motif protein 4 (RBM4), transcript variant 1, mRNA.
uc001oix.2	chr11	+	66406087	66413944	66407182	66413517	3	uc001oix.2	Q9BWF3-3	RBM4	NM_001198843	Homo sapiens RNA binding motif protein 4 (RBM4), transcript variant 2, mRNA.
uc010rpj.2	chr11	+	66406087	66435858	66407182	66433436	3	uc010rpj.2	Q9BWF3-4	RBM4	NM_001198844	Homo sapiens RNA binding motif protein 4 (RBM4), transcript variant 3, mRNA.
uc001oiz.2	chr11	+	66406405	66413944	66407182	66411603	3	uc001oiz.2	RBM4_HUMAN	RBM4	NM_002896	Homo sapiens RNA binding motif protein 4 (RBM4), transcript variant 1, mRNA.
uc001ptr.2	chr11	+	118477212	118528748	118484551	118527533	24	uc001ptr.2	PHLB1_HUMAN	PHLDB1	NM_015157	Homo sapiens pleckstrin homology-like domain, family B, member 1 (PHLDB1), transcript variant 1, mRNA.
uc010ryh.1	chr11	+	118478305	118498645	118484551	118498643	6	uc010ryh.1	B4DIX4_HUMAN	PHLDB1		Homo sapiens pleckstrin homology-like domain, family B, member 1 (PHLDB1), transcript variant 3, mRNA.
uc001pts.3	chr11	+	118478305	118528748	118484551	118527533	23	uc001pts.3	PHLB1_HUMAN	PHLDB1	NM_001144758	Homo sapiens pleckstrin homology-like domain, family B, member 1 (PHLDB1), transcript variant 2, mRNA.
uc001ptt.3	chr11	+	118478305	118528748	118484551	118527533	21	uc001ptt.3	Q86UU1-2	PHLDB1	NM_001144759	Homo sapiens pleckstrin homology-like domain, family B, member 1 (PHLDB1), transcript variant 3, mRNA.
uc001ptu.2	chr11	+	118478450	118528748	118478450	118478450	24	uc001ptu.2		PHLDB1		Homo sapiens pleckstrin homology-like domain, family B, member 1 (PHLDB1), transcript variant 2, mRNA.
uc001qml.2	chr12	-	3918026	3982608	3921288	3982395	8	uc001qml.2	Q9NR21-4	PARP11	NM_020367	Homo sapiens poly (ADP-ribose) polymerase family, member 11 (PARP11), mRNA.
uc009zef.2	chr12	-	3918026	3982608	3918026	3918026	9	uc009zef.2		PARP11		Homo sapiens poly (ADP-ribose) polymerase family, member 11 (PARP11), mRNA.
uc001qmm.2	chr12	-	3918026	3982608	3921288	3939080	8	uc001qmm.2	Q9NR21-2	PARP11		Homo sapiens poly (ADP-ribose) polymerase family, member 11 (PARP11), mRNA.
uc001qmn.2	chr12	-	3918026	3982608	3921288	3939080	7	uc001qmn.2	Q9NR21-2	PARP11		Homo sapiens poly (ADP-ribose) polymerase family, member 11 (PARP11), mRNA.
uc001usb.3	chr13	-	28874482	29069265	28877303	29068980	30	uc001usb.3	VGFR1_HUMAN	FLT1	NM_002019	Homo sapiens fms-related tyrosine kinase 1 (FLT1), transcript variant 1, mRNA.
uc010aar.1	chr13	-	28942233	29069265	28942714	29068980	15	uc010aar.1	P17948-3	FLT1	NM_001160030	Homo sapiens fms-related tyrosine kinase 1 (FLT1), transcript variant 3, mRNA.
uc001usc.3	chr13	-	28959687	29069265	28963837	29068980	13	uc001usc.3	P17948-2	FLT1	NM_001159920	Homo sapiens fms-related tyrosine kinase 1 (FLT1), transcript variant 2, mRNA.
uc010tdp.1	chr13	-	28973170	29069265	28973180	29068980	12	uc010tdp.1	P17948-4	FLT1	NM_001160031	Homo sapiens fms-related tyrosine kinase 1 (FLT1), transcript variant 4, mRNA.
uc001usd.3	chr13	-	29040587	29069265	29040875	29068980	3	uc001usd.3	B5A924_HUMAN	FLT1		Homo sapiens fms-related tyrosine kinase 1 (FLT1), transcript variant 4, mRNA.
uc001use.3	chr13	-	29067434	29069254	29067434	29067434	1	uc001use.3		BC048278		Homo sapiens, clone IMAGE:5192014, mRNA, partial cds.
uc001vku.1	chr13	+	78628989	79191460	78628989	78628989	6	uc001vku.1		RNF219-AS1	NR_047001	Homo sapiens RNF219 antisense RNA 1 (RNF219-AS1), non-coding RNA.
uc001vkv.3	chr13	-	79173229	79177695	79175549	79177461	2	uc001vkv.3	PO4F1_HUMAN	POU4F1	NM_006237	Homo sapiens POU class 4 homeobox 1 (POU4F1), mRNA.
uc001ylc.3	chr14	+	102606188	102681341	102606260	102678919	4	uc001ylc.3	Q8TBZ3-3	WDR20	NM_001242415	Homo sapiens WD repeat domain 20 (WDR20), transcript variant 5, mRNA.
uc001yld.3	chr14	+	102606188	102690010	102606260	102689220	4	uc001yld.3	Q8TBZ3-2	WDR20	NM_181291	Homo sapiens WD repeat domain 20 (WDR20), transcript variant 1, mRNA.
uc001yle.3	chr14	+	102606188	102690010	102606260	102689220	3	uc001yle.3	G3V2F8_HUMAN	WDR20	NM_001242416	Homo sapiens WD repeat domain 20 (WDR20), transcript variant 6, mRNA.
uc021sdy.1	chr14	+	102678573	102681339	102678573	102678573	1	uc021sdy.1		AK130824		Homo sapiens cDNA FLJ27314 fis, clone TMS06795.
uc002dag.2	chr16	+	10971054	11002744	10971187	11002151	11	uc002dag.2	C2TA_HUMAN	CIITA	NM_000246	Homo sapiens class II, major histocompatibility complex, transactivator (CIITA), mRNA.
uc002dah.2	chr16	+	10971054	11002744	10971187	11002151	10	uc002dah.2	Q29675_HUMAN	CIITA	NM_000246	Homo sapiens class II, major histocompatibility complex, transactivator (CIITA), mRNA.
uc010bup.1	chr16	+	10971054	11004116	10971187	11004100	11	uc010bup.1	Q29704_HUMAN	CIITA		Homo sapiens class II, major histocompatibility complex, transactivator (CIITA), mRNA.
uc002dai.4	chr16	+	10971054	11018840	10971187	11017160	20	uc002dai.4	C2TA_HUMAN	CIITA	NM_000246	Homo sapiens class II, major histocompatibility complex, transactivator (CIITA), mRNA.
uc002daj.4	chr16	+	10971054	11018840	10971187	11017160	20	uc002daj.4	C2TA_HUMAN	CIITA	NM_000246	Homo sapiens class II, major histocompatibility complex, transactivator (CIITA), mRNA.
uc002dak.4	chr16	+	10971054	11018840	10971187	11017160	18	uc002dak.4	E9PFE0_HUMAN	CIITA	NM_000246	Homo sapiens class II, major histocompatibility complex, transactivator (CIITA), mRNA.
uc010wmr.2	chr17	+	48585744	48608862	48585906	48608789	19	uc010wmr.2	MYBPP_HUMAN	MYCBPAP	NM_032133	Homo sapiens MYCBP associated protein (MYCBPAP), mRNA.
uc002iqz.3	chr17	+	48585744	48608862	48585744	48585744	21	uc002iqz.3		MYCBPAP		Homo sapiens MYCBP associated protein (MYCBPAP), mRNA.
uc010wmr.2	chr17	+	48585744	48608862	48585906	48608789	19	uc010wmr.2	MYBPP_HUMAN	MYCBPAP	NM_032133	Homo sapiens MYCBP associated protein (MYCBPAP), mRNA.
uc002iqz.3	chr17	+	48585744	48608862	48585744	48585744	21	uc002iqz.3		MYCBPAP		Homo sapiens MYCBP associated protein (MYCBPAP), mRNA.
uc002kqv.3	chr18	+	12308239	12326568	12310991	12326129	3	uc002kqv.3	TBB6_HUMAN	TUBB6		Homo sapiens tubulin, beta 6 class V (TUBB6), mRNA.
uc010dld.3	chr18	+	12308256	12325762	12308256	12308256	5	uc010dld.3		TUBB6		Homo sapiens tubulin, beta 6 class V (TUBB6), mRNA.
uc002kqw.3	chr18	+	12308256	12326568	12308291	12326129	4	uc002kqw.3	TBB6_HUMAN	TUBB6	NM_032525	Homo sapiens tubulin, beta 6 class V (TUBB6), mRNA.
uc002kqy.3	chr18	+	12308256	12329824	12308291	12329182	4	uc002kqy.3		TUBB6		Homo sapiens tubulin, beta 6 class V (TUBB6), mRNA.
uc002lnd.3	chr18	+	77155771	77289323	77156224	77287530	10	uc002lnd.3	NFAC1_HUMAN	NFATC1	NM_006162	Homo sapiens nuclear factor of activated T-cells, cytoplasmic, calcineurin-dependent 1 (NFATC1), transcript variant 2, mRNA.
uc002lne.3	chr18	+	77155771	77289323	77208811	77287530	9	uc002lne.3	F5H4S8_HUMAN	NFATC1	NM_172388	Homo sapiens nuclear factor of activated T-cells, cytoplasmic, calcineurin-dependent 1 (NFATC1), transcript variant 4, mRNA.
uc010xfg.2	chr18	+	77155771	77289323	77156224	77287577	10	uc010xfg.2	NFAC1_HUMAN	NFATC1	NM_006162	Homo sapiens nuclear factor of activated T-cells, cytoplasmic, calcineurin-dependent 1 (NFATC1), transcript variant 2, mRNA.
uc010xfh.2	chr18	+	77155771	77289323	77156224	77287577	9	uc010xfh.2	B5B2M6_HUMAN	NFATC1	NM_172390	Homo sapiens nuclear factor of activated T-cells, cytoplasmic, calcineurin-dependent 1 (NFATC1), transcript variant 2, mRNA.
uc010xfj.2	chr18	+	77160325	77289323	77208811	77287577	9	uc010xfj.2	F5H4S8_HUMAN	NFATC1	NM_172388	Homo sapiens nuclear factor of activated T-cells, cytoplasmic, calcineurin-dependent 1 (NFATC1), transcript variant 3, mRNA.
uc002lnf.3	chr18	+	77160325	77289323	77160391	77287577	10	uc002lnf.3	B5B2M5_HUMAN	NFATC1	NM_172387	Homo sapiens nuclear factor of activated T-cells, cytoplasmic, calcineurin-dependent 1 (NFATC1), transcript variant 3, mRNA.
uc002lng.3	chr18	+	77160325	77289323	77160391	77287530	10	uc002lng.3	B5B2M9_HUMAN	NFATC1	NM_172389	Homo sapiens nuclear factor of activated T-cells, cytoplasmic, calcineurin-dependent 1 (NFATC1), transcript variant 5, mRNA.
uc010xfk.2	chr18	+	77160325	77289323	77160391	77287577	9	uc010xfk.2	B5B2M7_HUMAN	NFATC1	NM_172390	Homo sapiens nuclear factor of activated T-cells, cytoplasmic, calcineurin-dependent 1 (NFATC1), transcript variant 5, mRNA.
uc010drc.3	chr18	+	77287118	77289323	77287118	77287118	2	uc010drc.3		NFATC1		Homo sapiens nuclear factor of activated T-cells, cytoplasmic, calcineurin-dependent 1 (NFATC1), transcript variant 4, mRNA.
uc002lpp.2	chr19	+	797391	812327	797497	810826	15	uc002lpp.2	P26599-3	PTBP1	NM_002819	Homo sapiens polypyrimidine tract binding protein 1 (PTBP1), transcript variant 1, mRNA.
uc002lpq.2	chr19	+	797391	812327	797497	810826	15	uc002lpq.2	P26599-2	PTBP1	NM_031990	Homo sapiens polypyrimidine tract binding protein 1 (PTBP1), transcript variant 2, mRNA.
uc002lpr.2	chr19	+	797391	812327	797497	810826	14	uc002lpr.2	PTBP1_HUMAN	PTBP1	NM_031991	Homo sapiens polypyrimidine tract binding protein 1 (PTBP1), transcript variant 3, mRNA.
uc021uly.2	chr19	+	804939	805001	804939	804939	1	uc021uly.2		MIR4745	NR_039900	Homo sapiens microRNA 4745 (MIR4745), microRNA.
uc002mmp.3	chr19	-	9964393	10047070	9964861	10047042	6	uc002mmp.3	NOE2_HUMAN	OLFM2	NM_058164	Homo sapiens olfactomedin 2 (OLFM2), mRNA.
uc002nsy.4	chr19	-	31765850	31840190	31767452	31840125	2	uc002nsy.4	TSH3_HUMAN	TSHZ3	NM_020856	Homo sapiens teashirt zinc finger homeobox 3 (TSHZ3), mRNA.
uc002nsy.4	chr19	-	31765850	31840190	31767452	31840125	2	uc002nsy.4	TSH3_HUMAN	TSHZ3	NM_020856	Homo sapiens teashirt zinc finger homeobox 3 (TSHZ3), mRNA.
uc010xuq.1	chr19	-	39405903	39440495	39406245	39437173	20	uc010xuq.1	E7EX87_HUMAN	SARS2	NM_017827	Homo sapiens seryl-tRNA synthetase 2, mitochondrial (SARS2), nuclear gene encoding mitochondrial protein, transcript variant 2, mRNA.
uc002okf.1	chr19	-	39432041	39443327	39433247	39443222	6	uc002okf.1	FBX17_HUMAN	FBXO17	NM_148169	Homo sapiens F-box protein 17 (FBXO17), transcript variant 1, mRNA.
uc002okg.1	chr19	-	39432041	39466380	39433247	39440959	6	uc002okg.1	FBX17_HUMAN	FBXO17	NM_024907	Homo sapiens F-box protein 17 (FBXO17), transcript variant 2, mRNA.
uc010xuq.1	chr19	-	39405903	39440495	39406245	39437173	20	uc010xuq.1	E7EX87_HUMAN	SARS2	NM_017827	Homo sapiens seryl-tRNA synthetase 2, mitochondrial (SARS2), nuclear gene encoding mitochondrial protein, transcript variant 2, mRNA.
uc002okf.1	chr19	-	39432041	39443327	39433247	39443222	6	uc002okf.1	FBX17_HUMAN	FBXO17	NM_148169	Homo sapiens F-box protein 17 (FBXO17), transcript variant 1, mRNA.
uc002okg.1	chr19	-	39432041	39466380	39433247	39440959	6	uc002okg.1	FBX17_HUMAN	FBXO17	NM_024907	Homo sapiens F-box protein 17 (FBXO17), transcript variant 2, mRNA.
uc031rlj.1	chr19	+	46498718	46521874	46506276	46521645	14	uc031rlj.1	CCD61_HUMAN	CCDC61	NM_001267723	Homo sapiens coiled-coil domain containing 61 (CCDC61), mRNA.
uc021uwd.2	chr19	+	46498718	46521874	46506276	46521645	10	uc021uwd.2	F5GZQ6_HUMAN	CCDC61	NM_001267723	Homo sapiens coiled-coil domain containing 61 (CCDC61), mRNA.
uc002xah.1	chr20	+	32848170	32857148	32848180	32856973	3	uc002xah.1	ASIP_HUMAN	ASIP	NM_001672	Homo sapiens agouti signaling protein (ASIP), mRNA.
uc031rtb.1	chr20	-	34179900	34190188	34179900	34190069	11	uc031rtb.1		FER1L4		Homo sapiens cDNA: FLJ22613 fis, clone HSI04987.
uc031rtc.1	chr20	-	34188484	34195416	34188484	34191738	15	uc031rtc.1		FER1L4		Homo sapiens cDNA: FLJ22613 fis, clone HSI04987.
uc010gip.1	chr20	-	55743808	55841707	55746014	55841178	7	uc010gip.1	BMP7_HUMAN	BMP7	NM_001719	Homo sapiens bone morphogenetic protein 7 (BMP7), mRNA.
uc002xyc.3	chr20	-	55748051	55841707	55748162	55841178	6	uc002xyc.3	B1AL00_HUMAN	BMP7	NM_001719	Homo sapiens bone morphogenetic protein 7 (BMP7), mRNA.
uc010gqv.1	chr22	+	17840838	18033845	17978525	18032540	19	uc010gqv.1	B7WPH3_HUMAN	CECR2	NM_031413	Homo sapiens cat eye syndrome chromosome region, candidate 2 (CECR2), mRNA.
uc004cxx.3	chrX	+	17393542	17754113	17393880	17750584	8	uc004cxx.3	NHS_HUMAN	NHS	NM_198270	Homo sapiens Nance-Horan syndrome (congenital cataracts and dental anomalies) (NHS), transcript variant 1, mRNA.
uc011mix.2	chrX	+	17393542	17754113	17393880	17750584	9	uc011mix.2	B7ZVX8_HUMAN	NHS	NM_001136024	Homo sapiens Nance-Horan syndrome (congenital cataracts and dental anomalies) (NHS), transcript variant 1, mRNA.
uc004cyb.3	chrX	+	17755591	17773105	17762306	17771512	8	uc004cyb.3	SCML1_HUMAN	SCML1	NM_001037540	Homo sapiens sex comb on midleg-like 1 (Drosophila) (SCML1), transcript variant 1, mRNA.
uc004cyc.3	chrX	+	17755591	17773105	17762306	17771512	7	uc004cyc.3	Q9UN30-2	SCML1	NM_006746	Homo sapiens sex comb on midleg-like 1 (Drosophila) (SCML1), transcript variant 2, mRNA.
uc004cyd.3	chrX	+	17755591	17773105	17768073	17771512	6	uc004cyd.3	SCML1_HUMAN	SCML1	NM_001037536	Homo sapiens sex comb on midleg-like 1 (Drosophila) (SCML1), transcript variant 4, mRNA.
uc004cye.3	chrX	+	17755591	17773105	17768073	17771512	6	uc004cye.3	SCML1_HUMAN	SCML1	NM_001037535	Homo sapiens sex comb on midleg-like 1 (Drosophila) (SCML1), transcript variant 3, mRNA.
uc004dbp.4	chrX	-	25021812	25034065	25022786	25033854	5	uc004dbp.4	ARX_HUMAN	ARX	NM_139058	Homo sapiens aristaless related homeobox (ARX), mRNA.
uc022buj.1	chrX	+	30671475	30749577	30671654	30746859	21	uc022buj.1	GLPK_HUMAN	GK	NM_001205019	Homo sapiens glycerol kinase (GK), transcript variant 4, mRNA.
uc004dch.4	chrX	+	30671475	30749577	30671654	30746859	20	uc004dch.4	A6NJP5_HUMAN	GK	NM_203391	Homo sapiens glycerol kinase (GK), transcript variant 1, mRNA.
uc010ngj.3	chrX	+	30671475	30749577	30671654	30746859	20	uc010ngj.3	P32189-2	GK	NM_001128127	Homo sapiens glycerol kinase (GK), transcript variant 3, mRNA.
uc004dci.4	chrX	+	30671475	30749577	30671654	30746859	19	uc004dci.4	P32189-1	GK	NM_000167	Homo sapiens glycerol kinase (GK), transcript variant 2, mRNA.
uc011mjz.2	chrX	+	30671475	30749577	30714221	30746859	22	uc011mjz.2	GLPK_HUMAN	GK	NM_001205019	Homo sapiens glycerol kinase (GK), transcript variant 4, mRNA.
uc011mka.2	chrX	+	30671475	30749577	30712641	30746859	20	uc011mka.2	B4DFX4_HUMAN	GK		Homo sapiens glycerol kinase (GK), transcript variant 1, mRNA.
uc010ngk.3	chrX	+	30671475	30749577	30714221	30746859	18	uc010ngk.3	P32189-2	GK		Homo sapiens glycerol kinase (GK), transcript variant 3, mRNA.
uc004ddh.3	chrX	-	34645180	34675405	34648429	34675146	3	uc004ddh.3	TMM47_HUMAN	TMEM47	NM_031442	Homo sapiens transmembrane protein 47 (TMEM47), mRNA.
uc004dgx.3	chrX	+	46771735	46920641	46844295	46918479	11	uc004dgx.3	JADE3_HUMAN	PHF16	NM_001077445	Homo sapiens PHD finger protein 16 (PHF16), transcript variant 2, mRNA.
uc004dgy.3	chrX	+	46771867	46920641	46844295	46918479	11	uc004dgy.3	JADE3_HUMAN	PHF16	NM_014735	Homo sapiens PHD finger protein 16 (PHF16), transcript variant 1, mRNA.
uc022bvp.1	chrX	-	47511190	47518579	47511190	47511190	8	uc022bvp.1		UXT	NR_045560	Homo sapiens ubiquitously-expressed, prefoldin-like chaperone (UXT), transcript variant 4, non-coding RNA.
uc004din.3	chrX	-	47511190	47518579	47511240	47518326	7	uc004din.3	UXT_HUMAN	UXT	NM_004182	Homo sapiens ubiquitously-expressed, prefoldin-like chaperone (UXT), transcript variant 2, mRNA.
uc004dim.3	chrX	-	47511190	47518579	47511240	47518362	6	uc004dim.3	UXT_HUMAN	UXT	NM_153477	Homo sapiens ubiquitously-expressed, prefoldin-like chaperone (UXT), transcript variant 1, mRNA.
uc011mls.1	chrX	+	47518231	47519510	47518324	47519320	2	uc011mls.1	B7Z3F2_HUMAN	LOC100133957	NR_028119	Homo sapiens uncharacterized LOC100133957 (LOC100133957), transcript variant 2, non-coding RNA.
uc011mlt.1	chrX	+	47518251	47519776	47518324	47518837	1	uc011mlt.1	B7Z3F2_HUMAN	LOC100133957	NR_027444	Homo sapiens uncharacterized LOC100133957 (LOC100133957), transcript variant 1, non-coding RNA.
uc022bvp.1	chrX	-	47511190	47518579	47511190	47511190	8	uc022bvp.1		UXT	NR_045560	Homo sapiens ubiquitously-expressed, prefoldin-like chaperone (UXT), transcript variant 4, non-coding RNA.
uc004din.3	chrX	-	47511190	47518579	47511240	47518326	7	uc004din.3	UXT_HUMAN	UXT	NM_004182	Homo sapiens ubiquitously-expressed, prefoldin-like chaperone (UXT), transcript variant 2, mRNA.
uc004dim.3	chrX	-	47511190	47518579	47511240	47518362	6	uc004dim.3	UXT_HUMAN	UXT	NM_153477	Homo sapiens ubiquitously-expressed, prefoldin-like chaperone (UXT), transcript variant 1, mRNA.
uc011mls.1	chrX	+	47518231	47519510	47518324	47519320	2	uc011mls.1	B7Z3F2_HUMAN	LOC100133957	NR_028119	Homo sapiens uncharacterized LOC100133957 (LOC100133957), transcript variant 2, non-coding RNA.
uc011mlt.1	chrX	+	47518251	47519776	47518324	47518837	1	uc011mlt.1	B7Z3F2_HUMAN	LOC100133957	NR_027444	Homo sapiens uncharacterized LOC100133957 (LOC100133957), transcript variant 1, non-coding RNA.
uc011mmi.2	chrX	+	48660286	48683380	48660339	48683022	29	uc011mmi.2	B4DZH6_HUMAN	HDAC6	NM_006044	Homo sapiens histone deacetylase 6 (HDAC6), mRNA.
uc004dkr.1	chrX	+	48660470	48664871	48661099	48664082	6	uc004dkr.1	Q9BRX7_HUMAN	HDAC6		Homo sapiens histone deacetylase 6 (HDAC6), mRNA.
uc004dks.1	chrX	+	48660486	48683380	48661099	48683022	29	uc004dks.1	HDAC6_HUMAN	HDAC6	NM_006044	Homo sapiens histone deacetylase 6 (HDAC6), mRNA.
uc010nig.1	chrX	+	48660486	48683380	48664793	48683022	28	uc010nig.1	HDAC6_HUMAN	HDAC6	NM_006044	Homo sapiens histone deacetylase 6 (HDAC6), mRNA.
uc004dkt.1	chrX	+	48660508	48683380	48661099	48683022	29	uc004dkt.1	HDAC6_HUMAN	HDAC6	NM_006044	Homo sapiens histone deacetylase 6 (HDAC6), mRNA.
uc004dku.4	chrX	+	48660571	48665367	48661099	48664082	6	uc004dku.4	Q9BRX7_HUMAN	HDAC6		Homo sapiens histone deacetylase 6 (HDAC6), mRNA.
uc011mmj.1	chrX	+	48660571	48673300	48661349	48673204	11	uc011mmj.1	E7EUZ1_HUMAN	HDAC6		Homo sapiens histone deacetylase 6 (HDAC6), mRNA.
uc004dlo.1	chrX	-	48760458	48769235	48760714	48768913	5	uc004dlo.1	S35A2_HUMAN	SLC35A2	NM_005660	Homo sapiens solute carrier family 35 (UDP-galactose transporter), member A2 (SLC35A2), transcript variant 3, mRNA.
uc011mml.1	chrX	-	48760888	48768923	48762003	48768913	4	uc011mml.1	B4DE15_HUMAN	SLC35A2	NM_001042498	Homo sapiens solute carrier family 35 (UDP-galactose transporter), member A2 (SLC35A2), transcript variant 3, mRNA.
uc004dlp.1	chrX	-	48760888	48769235	48762003	48768913	4	uc004dlp.1	P78381-2	SLC35A2	NM_001042498	Homo sapiens solute carrier family 35 (UDP-galactose transporter), member A2 (SLC35A2), transcript variant 3, mRNA.
uc011mmm.1	chrX	-	48760888	48769235	48762003	48768913	5	uc011mmm.1	E7EW45_HUMAN	SLC35A2	NM_001042498	Homo sapiens solute carrier family 35 (UDP-galactose transporter), member A2 (SLC35A2), transcript variant 3, mRNA.
uc011mmn.1	chrX	-	48760888	48769235	48762003	48768913	3	uc011mmn.1	B4DE11_HUMAN	SLC35A2	NM_001042498	Homo sapiens solute carrier family 35 (UDP-galactose transporter), member A2 (SLC35A2), transcript variant 3, mRNA.
uc004dlq.3	chrX	-	48760889	48769235	48761866	48768913	4	uc004dlq.3	P78381-3	SLC35A2	NM_001032289	Homo sapiens solute carrier family 35 (UDP-galactose transporter), member A2 (SLC35A2), transcript variant 3, mRNA.
uc011mmo.1	chrX	-	48763135	48768923	48763602	48768913	3	uc011mmo.1	B4DSH7_HUMAN	SLC35A2	NM_001032289	Homo sapiens solute carrier family 35 (UDP-galactose transporter), member A2 (SLC35A2), transcript variant 2, mRNA.
uc004dnh.2	chrX	+	49126305	49144555	49126332	49143552	4	uc004dnh.2	PPR3F_HUMAN	PPP1R3F	NM_033215	Homo sapiens protein phosphatase 1, regulatory subunit 3F (PPP1R3F), transcript variant 1, mRNA.
uc004dni.3	chrX	+	49126305	49144555	49137899	49143552	4	uc004dni.3	E9PCM3_HUMAN	PPP1R3F	NM_001184745	Homo sapiens protein phosphatase 1, regulatory subunit 3F (PPP1R3F), transcript variant 2, mRNA.
uc011mnd.2	chrX	+	49126305	49144555	49127316	49143552	5	uc011mnd.2	F5H262_HUMAN	PPP1R3F	NM_001184745	Homo sapiens protein phosphatase 1, regulatory subunit 3F (PPP1R3F), transcript variant 1, mRNA.
uc004dpd.3	chrX	-	50334642	50557044	50334642	50334642	10	uc004dpd.3		SHROOM4	NM_020717	Homo sapiens shroom family member 4 (SHROOM4), transcript variant 2, non-coding RNA.
uc004dpe.2	chrX	-	50334642	50557044	50339694	50557018	9	uc004dpe.2	SHRM4_HUMAN	SHROOM4	NM_020717	Homo sapiens shroom family member 4 (SHROOM4), transcript variant 1, mRNA.
uc010njt.3	chrX	-	51232862	51239459	51234600	51239296	2	uc010njt.3	NUD11_HUMAN	NUDT11	NM_018159	Homo sapiens nudix (nucleoside diphosphate linked moiety X)-type motif 11 (NUDT11), mRNA.
uc004dst.3	chrX	-	53963112	54070607	53965590	54069161	22	uc004dst.3	PHF8_HUMAN	PHF8	NM_015107	Homo sapiens PHD finger protein 8 (PHF8), transcript variant 2, mRNA.
uc004dsw.3	chrX	-	53963112	54070607	53964413	54069161	22	uc004dsw.3	Q9UPP1-4	PHF8	NM_001184897	Homo sapiens PHD finger protein 8 (PHF8), transcript variant 3, mRNA.
uc004dsu.3	chrX	-	53963112	54071569	53965590	54071323	22	uc004dsu.3	PHF8_HUMAN	PHF8	NM_001184896	Homo sapiens PHD finger protein 8 (PHF8), transcript variant 1, mRNA.
uc004dwz.3	chrX	+	67718623	67757127	67718908	67751841	7	uc004dwz.3	YIPF6_HUMAN	YIPF6	NM_173834	Homo sapiens Yip1 domain family, member 6 (YIPF6), transcript variant A, mRNA.
uc011mph.2	chrX	+	67718623	67757127	67718908	67751841	6	uc011mph.2	G5E997_HUMAN	YIPF6	NM_001195214	Homo sapiens Yip1 domain family, member 6 (YIPF6), transcript variant B, mRNA.
uc011mpt.1	chrX	-	70430034	70948962	70430034	70430034	3	uc011mpt.1		BCYRN1	NR_001568	Homo sapiens brain cytoplasmic RNA 1 (BCYRN1), non-coding RNA.
uc004dzt.4	chrX	+	70586113	70685855	70586164	70683896	38	uc004dzt.4	P21675-2	TAF1	NM_004606	Homo sapiens TAF1 RNA polymerase II, TATA box binding protein (TBP)-associated factor, 250kDa (TAF1), transcript variant 1, mRNA.
uc004dzu.4	chrX	+	70586113	70685855	70586164	70683896	38	uc004dzu.4	TAF1_HUMAN	TAF1	NM_138923	Homo sapiens TAF1 RNA polymerase II, TATA box binding protein (TBP)-associated factor, 250kDa (TAF1), transcript variant 2, mRNA.
uc004egd.4	chrX	-	99929488	99986522	99931024	99957033	19	uc004egd.4	SYTL4_HUMAN	SYTL4	NM_080737	Homo sapiens synaptotagmin-like 4 (SYTL4), transcript variant 1, mRNA.
uc010nnc.3	chrX	-	99929488	99986522	99931024	99957033	17	uc010nnc.3	SYTL4_HUMAN	SYTL4	NM_001174068	Homo sapiens synaptotagmin-like 4 (SYTL4), transcript variant 3, mRNA.
uc004ege.4	chrX	-	99929488	99987135	99931024	99957033	18	uc004ege.4	SYTL4_HUMAN	SYTL4	NM_001129896	Homo sapiens synaptotagmin-like 4 (SYTL4), transcript variant 2, mRNA.
uc004egf.4	chrX	-	99929488	99987135	99931024	99957033	17	uc004egf.4	SYTL4_HUMAN	SYTL4	NM_080737	Homo sapiens synaptotagmin-like 4 (SYTL4), transcript variant 2, mRNA.
uc004egg.4	chrX	-	99939709	99987135	99943302	99957033	10	uc004egg.4	Q96C24-2	SYTL4		Homo sapiens synaptotagmin-like 4 (SYTL4), transcript variant 2, mRNA.
uc004emk.3	chrX	+	105937067	106040246	105937232	106038943	7	uc004emk.3	Q8TEB7-2	RNF128	NM_024539	Homo sapiens ring finger protein 128, E3 ubiquitin protein ligase (RNF128), transcript variant 2, mRNA.
uc004eml.3	chrX	+	105969893	106040246	105970143	106038943	7	uc004eml.3	RN128_HUMAN	RNF128	NM_194463	Homo sapiens ring finger protein 128, E3 ubiquitin protein ligase (RNF128), transcript variant 1, mRNA.
uc022ccl.1	chrX	+	110924345	110933623	110924446	110931207	4	uc022ccl.1		ALG13	NM_001039210	Homo sapiens ALG13, UDP-N-acetylglucosaminyltransferase subunit (ALG13), transcript variant 3, mRNA.
uc022ccm.1	chrX	+	110924345	110933623	110924345	110924345	5	uc022ccm.1		ALG13	NR_033125	Homo sapiens ALG13, UDP-N-acetylglucosaminyltransferase subunit (ALG13), transcript variant 6, non-coding RNA.
uc022ccn.1	chrX	+	110924345	110933623	110924446	110929383	5	uc022ccn.1	Q9NP73-2	ALG13	NM_001168385	Homo sapiens ALG13, UDP-N-acetylglucosaminyltransferase subunit (ALG13), transcript variant 4, mRNA.
uc004epi.2	chrX	+	110924345	110933623	110924446	110931229	4	uc004epi.2	Q9NP73-2	ALG13	NM_018466	Homo sapiens ALG13, UDP-N-acetylglucosaminyltransferase subunit (ALG13), transcript variant 2, mRNA.
uc011msw.2	chrX	+	110924345	110954953	110925453	110954953	6	uc011msw.2	D6RE84_HUMAN	ALG13		Homo sapiens ALG13, UDP-N-acetylglucosaminyltransferase subunit (ALG13), transcript variant 1, mRNA.
uc011msy.2	chrX	+	110924345	111003875	110924446	111003227	27	uc011msy.2	ALG13_HUMAN	ALG13	NM_001099922	Homo sapiens ALG13, UDP-N-acetylglucosaminyltransferase subunit (ALG13), transcript variant 1, mRNA.
uc011msx.2	chrX	+	110924345	111003875	110928260	111003227	26	uc011msx.2	Q9NP73-4	ALG13	NM_001257230	Homo sapiens ALG13, UDP-N-acetylglucosaminyltransferase subunit (ALG13), transcript variant 5, mRNA.
uc022cco.2	chrX	+	110924397	110933623	110928260	110931229	4	uc022cco.2		ALG13	NM_001257240	Homo sapiens ALG13, UDP-N-acetylglucosaminyltransferase subunit (ALG13), transcript variant 12, mRNA.
uc031tkg.1	chrX	+	110924397	110933623	110925453	110931229	4	uc031tkg.1	Q9NP73-2	ALG13	NM_001257241	Homo sapiens ALG13, UDP-N-acetylglucosaminyltransferase subunit (ALG13), transcript variant 13, mRNA.
uc022ccp.2	chrX	+	110924397	110933623	110928260	110931229	4	uc022ccp.2		ALG13	NM_001257235	Homo sapiens ALG13, UDP-N-acetylglucosaminyltransferase subunit (ALG13), transcript variant 9, mRNA.
uc011msz.2	chrX	+	110924397	111003875	110925453	111003227	27	uc011msz.2	Q9NP73-3	ALG13	NM_001257231	Homo sapiens ALG13, UDP-N-acetylglucosaminyltransferase subunit (ALG13), transcript variant 7, mRNA.
uc011mta.2	chrX	+	110924397	111003875	110928260	111003227	26	uc011mta.2	Q9NP73-4	ALG13	NM_001257234	Homo sapiens ALG13, UDP-N-acetylglucosaminyltransferase subunit (ALG13), transcript variant 8, mRNA.
uc011mtb.2	chrX	+	110924397	111003875	110928260	111003227	26	uc011mtb.2	Q9NP73-4	ALG13	NM_001257237	Homo sapiens ALG13, UDP-N-acetylglucosaminyltransferase subunit (ALG13), transcript variant 10, mRNA.
uc022ccq.2	chrX	+	110924884	110933623	110928260	110931229	4	uc022ccq.2		ALG13	NM_001257239	Homo sapiens ALG13, UDP-N-acetylglucosaminyltransferase subunit (ALG13), transcript variant 11, mRNA.
uc004eqw.3	chrX	+	118108712	118151949	118108743	118151653	11	uc004eqw.3	LONF3_HUMAN	LONRF3	NM_001031855	Homo sapiens LON peptidase N-terminal domain and ring finger 3 (LONRF3), transcript variant 1, mRNA.
uc004eqx.3	chrX	+	118108712	118151949	118108743	118151653	10	uc004eqx.3	Q496Y0-2	LONRF3	NM_024778	Homo sapiens LON peptidase N-terminal domain and ring finger 3 (LONRF3), transcript variant 2, mRNA.
uc004eqy.3	chrX	+	118108712	118151949	118108712	118108712	11	uc004eqy.3		LONRF3	NM_001031855	Homo sapiens LON peptidase N-terminal domain and ring finger 3 (LONRF3), transcript variant 1, mRNA.
uc004eqz.3	chrX	+	118110294	118151949	118112414	118151653	12	uc004eqz.3	B3KUN7_HUMAN	LONRF3	NM_001031855	Homo sapiens LON peptidase N-terminal domain and ring finger 3 (LONRF3), transcript variant 1, mRNA.
uc004erb.3	chrX	+	118370210	118378429	118370326	118377217	3	uc004erb.3	PGRC1_HUMAN	PGRMC1	NM_006667	Homo sapiens progesterone receptor membrane component 1 (PGRMC1), mRNA.
uc011mts.2	chrX	+	118370210	118378429	118370326	118377217	2	uc011mts.2	B7Z1L3_HUMAN	PGRMC1		Homo sapiens progesterone receptor membrane component 1 (PGRMC1), mRNA.
uc004erx.2	chrX	-	118920466	118925622	118920646	118925539	3	uc004erx.2	RL39_HUMAN	RPL39	NM_001000	Homo sapiens ribosomal protein L39 (RPL39), mRNA.
uc004etu.3	chrX	-	122734411	122866904	122744786	122866872	39	uc004etu.3	THOC2_HUMAN	THOC2	NM_001081550	Homo sapiens THO complex 2 (THOC2), mRNA.
uc011mui.1	chrX	-	122778425	122866904	122778427	122831537	15	uc011mui.1	B4DKZ6_HUMAN	THOC2		Homo sapiens THO complex 2 (THOC2), mRNA.
uc011mvb.1	chrX	-	131760037	132091373	131762250	132091344	4	uc011mvb.1	Q96MM7-3	HS6ST2	NM_001077188	Homo sapiens heparan sulfate 6-O-sulfotransferase 2 (HS6ST2), transcript variant L, mRNA.
uc011mvc.1	chrX	-	131760037	132092021	131762250	132091344	3	uc011mvc.1	H6ST2_HUMAN	HS6ST2	NM_147175	Homo sapiens heparan sulfate 6-O-sulfotransferase 2 (HS6ST2), transcript variant S, mRNA.
uc011mvd.1	chrX	-	131760037	132095423	131762250	132092630	6	uc011mvd.1	E9PDY5_HUMAN	HS6ST2	NM_001077188	Homo sapiens heparan sulfate 6-O-sulfotransferase 2 (HS6ST2), transcript variant L, mRNA.
uc011mve.1	chrX	-	131760037	132095423	131762250	132092630	4	uc011mve.1	H6ST2_HUMAN	HS6ST2	NM_147175	Homo sapiens heparan sulfate 6-O-sulfotransferase 2 (HS6ST2), transcript variant S, mRNA.
uc011mvg.1	chrX	-	132435063	132548587	132436894	132473319	9	uc011mvg.1	GPC4_HUMAN	GPC4	NM_001448	Homo sapiens glypican 4 (GPC4), mRNA.
uc004exc.1	chrX	-	132435063	132549205	132436894	132548993	9	uc004exc.1	GPC4_HUMAN	GPC4	NM_001448	Homo sapiens glypican 4 (GPC4), mRNA.
uc022cel.1	chrX	-	133903595	133931185	133906168	133930235	9	uc022cel.1	Q7Z309-2	FAM122B	NM_145284	Homo sapiens family with sequence similarity 122B (FAM122B), transcript variant 2, mRNA.
uc004exr.3	chrX	-	133903595	133931185	133906168	133930235	9	uc004exr.3	F122B_HUMAN	FAM122B	NM_001166599	Homo sapiens family with sequence similarity 122B (FAM122B), transcript variant 2, mRNA.
uc011mvp.2	chrX	-	133903595	133931262	133905314	133927862	10	uc011mvp.2	B4DN12_HUMAN	FAM122B	NM_001170757	Homo sapiens family with sequence similarity 122B (FAM122B), transcript variant 5, mRNA.
uc004exv.3	chrX	-	133903595	133931262	133905314	133930235	11	uc004exv.3	G1UD80_HUMAN	FAM122B	NM_001166600	Homo sapiens family with sequence similarity 122B (FAM122B), transcript variant 3, mRNA.
uc010nru.2	chrX	+	133930442	133957015	133938227	133955407	6	uc010nru.2	F5H036_HUMAN	FAM122C	NM_001170780	Homo sapiens family with sequence similarity 122C (FAM122C), transcript variant 3, mRNA.
uc022cel.1	chrX	-	133903595	133931185	133906168	133930235	9	uc022cel.1	Q7Z309-2	FAM122B	NM_145284	Homo sapiens family with sequence similarity 122B (FAM122B), transcript variant 2, mRNA.
uc004exr.3	chrX	-	133903595	133931185	133906168	133930235	9	uc004exr.3	F122B_HUMAN	FAM122B	NM_001166599	Homo sapiens family with sequence similarity 122B (FAM122B), transcript variant 2, mRNA.
uc011mvp.2	chrX	-	133903595	133931262	133905314	133927862	10	uc011mvp.2	B4DN12_HUMAN	FAM122B	NM_001170757	Homo sapiens family with sequence similarity 122B (FAM122B), transcript variant 5, mRNA.
uc004exv.3	chrX	-	133903595	133931262	133905314	133930235	11	uc004exv.3	G1UD80_HUMAN	FAM122B	NM_001166600	Homo sapiens family with sequence similarity 122B (FAM122B), transcript variant 3, mRNA.
uc010nru.2	chrX	+	133930442	133957015	133938227	133955407	6	uc010nru.2	F5H036_HUMAN	FAM122C	NM_001170780	Homo sapiens family with sequence similarity 122C (FAM122C), transcript variant 3, mRNA.
uc004faq.3	chrX	-	137713733	138286445	137715010	138286269	6	uc004faq.3	Q92913-3	FGF13	NM_001139502	Homo sapiens fibroblast growth factor 13 (FGF13), transcript variant 2, mRNA.
uc004far.3	chrX	-	137713733	138287185	137715010	137939803	8	uc004far.3	Q92913-5	FGF13	NM_001139501	Homo sapiens fibroblast growth factor 13 (FGF13), transcript variant 3, mRNA.
uc011mwj.2	chrX	-	137713733	138287185	137715010	138286269	7	uc011mwj.2	Q92913-3	FGF13	NM_001139500	Homo sapiens fibroblast growth factor 13 (FGF13), transcript variant 2, mRNA.
uc011mwk.2	chrX	-	137713733	138287185	137715010	138286269	6	uc011mwk.2	Q92913-4	FGF13	NM_001139498	Homo sapiens fibroblast growth factor 13 (FGF13), transcript variant 4, mRNA.
uc011mxt.1	chrX	+	149529835	149639762	149631055	149639762	4	uc011mxt.1	MAMD1_HUMAN	MAMLD1	NM_005491	Homo sapiens mastermind-like domain containing 1 (MAMLD1), transcript variant 2, mRNA.
uc011mxu.2	chrX	+	149531550	149682448	149613782	149681343	5	uc011mxu.2	Q13495-3	MAMLD1	NM_001177465	Homo sapiens mastermind-like domain containing 1 (MAMLD1), transcript variant 1, mRNA.
uc004fjp.3	chrX	-	153213007	153236819	153214797	153236291	26	uc004fjp.3	HCFC1_HUMAN	HCFC1	NM_005334	Homo sapiens host cell factor C1 (VP16-accessory protein) (HCFC1), mRNA.
uc004fjq.2	chrX	+	153237990	153248646	153247513	153248299	2	uc004fjq.2	TM187_HUMAN	TMEM187	NM_003492	Homo sapiens transmembrane protein 187 (TMEM187), mRNA.
uc004fjp.3	chrX	-	153213007	153236819	153214797	153236291	26	uc004fjp.3	HCFC1_HUMAN	HCFC1	NM_005334	Homo sapiens host cell factor C1 (VP16-accessory protein) (HCFC1), mRNA.
uc004fjq.2	chrX	+	153237990	153248646	153247513	153248299	2	uc004fjq.2	TM187_HUMAN	TMEM187	NM_003492	Homo sapiens transmembrane protein 187 (TMEM187), mRNA.
